# Supplementary material for: Calpain-1 and Calpain-2 Promote Breast Cancer Metastasis
Source: Cells. 2025 Aug 25;14(17):1314. doi: 10.3390/cells14171314 (PMC12427806; doi:10.3390/cells14171314)
Supplement: Supplementary file 1 [file cells-14-01314-s001.zip]

Archive with 1 entries (1 files):
- cells-3797288-supplementary.pdf
